# Supplementary material for: Speckled Tracking of Pleura—A Novel Tool for Lung Ultrasound; Distinguishing COVID-19 from Acute Heart Failure
Source: J Clin Med. 2022 Aug 18;11(16):4846. doi: 10.3390/jcm11164846 (PMC9410136; doi:10.3390/jcm11164846)
Supplement: Supplementary file 1 [file jcm-11-04846-s001.zip]

Archive with 1 entries (1 files):
- jcm-1846039-supplementary.mp4
